# Supplementary material for: The Longitudinal Impact of Parenting Styles on Pathological Internet Use Among College Students: The Mediating Role of Rumination and the Moderating Role of Environmental Sensitivity
Source: Behav Sci (Basel). 2025 Nov 13;15(11):1549. doi: 10.3390/bs15111549 (PMC12649548; doi:10.3390/bs15111549)
Supplement: Supplementary file 1 [file behavsci-15-01549-s001.zip]

Archive with 1 entries (1 files):
- behavsci-3923764-supplementary.pdf
